# Supplementary material for: Aztreonam-Avibactam Susceptibility Testing Program for Metallo-Beta-Lactamase-Producing Enterobacterales in the Antibiotic Resistance Laboratory Network, March 2019 to December 2020
Source: Antimicrob Agents Chemother. 2021 Jul 16;65(8):e00486-21. doi: 10.1128/AAC.00486-21 (PMC8284474; doi:10.1128/AAC.00486-21)
Supplement: Supplemental file 2 — Supplemental Table S2. Download AAC00486-21_Supp_2_seq4.xlsx, XLSX file, 0.01 MB [file aac00486-21_supp_2_seq4.xlsx]

## Sheet: Table S2
Table S2: Additional antimicrobial susceptibilities1 (% susceptible) for 64 isolates submitted to the Antibiotic Resistance Laboratory Network, March 2019 - December 2020
Organism	N	Carbapenems				3rd Generation Cephalosporins		4th Generation Cephalosporins	β-lactam combinations		Aminoglycosides			Fluoroquinolones2	Tetracyclines			Folate pathway antagonists	Polymyxins
		Ertapenem	Doripenem	Imipenem	Meropenem	Ceftazidime	Cefotaxime	Cefepime	Piperacillin-tazobactam	Ticarcillin-clavulanate	Amikacin	Gentamicin	Tobramycin	Ciprofloxacin	Doxycycline3	Minocycline3	Tigecycline4,5	Trimethoprim-sulfamethoxazole	Colistin	Polymyxin B
All Isolates	64	0	0	0	0	0	0	0	0	0	57.81	40.63	12.5	1.56	31.75	49.21	95.16	6.25	06	06
Escherichia coli	28	0	0	0	0	0	0	0	0	0	75	57.14	21.43	0	14.29	50	96.43	10.71	06	06
Klebsiella pneumoniae	24	0	0	0	0	0	0	0	0	0	33.33	20.83	0	0	50	50	91.67	4.17	06	06
Enterobacter cloacae complex	10	0	0	0	0	0	0	0	0	0	70	50	20	10	40	50	100	0	06	06
Morganella morganii	1	0	0	0	0	0	0	0	0	0	100	0	0	0	0	0	NA	0	NA	NA
Proteus mirabilis	1	0	0	0	0	0	0	0	0	0	0	0	0	0	NA	NA	NA	0	NA	NA
NA: There is no susceptible data to report due to the organism's intrinsic resistance to the drug.
1Categorical interpretive criteria was determined according to CLSI M100-S30, when available.
2Levofloxacin was not reported due to lack of lower concentrations (Sensititre GNX2F panel include 1 - 8 µg/mL) to determine % susceptible.
3N=63 due to intrinsic resistance in P. mirabilis organisms.
4N=62 due to intrinsic resistance in P. mirabilis and M. morganii organisms.
5Food and Drug Administration (FDA) interpretive criteria were used.
6No susceptible interpretive criteria are available from CLSI. For all isolates with no intrinsic resistance to colistin and polymyxin B (N=62), 59 isolates (95.2%) displayed colistin and polymyxin MICs ≤2 µg/mL. All (100.0%) E. coli and E. cloacae complex isolates had colistin and polymixin B MICs ≤2 µg/mL. 21/24 (87.5%) of K. pneumoniae isolates had colistin and polymixin B MICs ≤2 µg/mL.
